# Supplementary material for: A Comprehensive Analysis of Physiologic and Hormone Basis for the Difference in Room-Temperature Storability between ‘Shixia’ and ‘Luosanmu’ Longan Fruits
Source: Plants (Basel). 2022 Sep 25;11(19):2503. doi: 10.3390/plants11192503 (PMC9572663; doi:10.3390/plants11192503)
Supplement: Supplementary file 1 [file plants-11-02503-s001.zip]

Archive with 1 entries (1 files):
- plants-1881521-supplementary.pdf
